# Supplementary material for: 2,4-Dichloro­pyrimidine
Source: Acta Crystallogr Sect E Struct Rep Online. 2009 May 29;65(Pt 6):o1438. doi: 10.1107/S1600536809019667 (PMC2969750; doi:10.1107/S1600536809019667)
Supplement: Supplementary file 2 [file e-65-o1438-Isup2.hkl]

# 
# h,k,l, Fc-squared, Fo-squared, sigma(Fo-squared) and status flag 
# 
data_I
_shelx_title ' Z in P2(1)/c' 
_shelx_refln_list_code          4 
_shelx_F_calc_maximum      170.73 
_exptl_crystal_F_000       296.00 
_reflns_d_resolution_high  0.8094 
 
loop_ 
 _symmetry_equiv_pos_as_xyz 
 'x, y, z' 
 '-x, y+1/2, -z+1/2' 
 '-x, -y, -z' 
 'x, -y-1/2, z-1/2' 
 
_cell_length_a     7.5090 
_cell_length_b    10.7760 
_cell_length_c     7.1980 
_cell_angle_alpha  90.000 
_cell_angle_beta   92.920 
_cell_angle_gamma  90.000 
 
_shelx_F_squared_multiplier     1.000 
 
loop_ 
 _refln_index_h 
 _refln_index_k 
 _refln_index_l 
 _refln_F_squared_calc 
 _refln_F_squared_meas 
 _refln_F_squared_sigma 
 _refln_observed_status 
   1   0   0       24.84       27.20      1.09 o 
   2   0   0      126.32      124.12      3.16 o 
   3   0   0      639.81      654.21      7.34 o 
   4   0   0     1400.84     1433.11     12.57 o 
   5   0   0      246.34      188.66      3.18 o 
   6   0   0        3.96       10.80      3.65 o 
   7   0   0      330.94      356.48      9.54 o 
   8   0   0       45.65       59.82      5.37 o 
   9   0   0       38.88       34.42      4.82 o 
   1   1   0     1223.96     1260.52      7.48 o 
   2   1   0     4053.08     4186.59     61.84 o 
   3   1   0     2004.48     2279.48     13.25 o 
   4   1   0      205.66      246.86      5.55 o 
   5   1   0      457.81      485.60      8.40 o 
   6   1   0       44.74       65.55      4.54 o 
   7   1   0       85.05       96.95      5.78 o 
   8   1   0        1.92        3.53      3.62 o 
   9   1   0        0.48        3.28      4.06 o 
   0   2   0     2296.04     2405.79     37.43 o 
   1   2   0       55.10       75.50      1.99 o 
   2   2   0       94.42      108.87      2.95 o 
   3   2   0      706.97      808.04      8.00 o 
   4   2   0      147.05      124.34      2.42 o 
   5   2   0       50.08       59.33      3.99 o 
   6   2   0      156.62      155.98      6.37 o 
   7   2   0       72.85       64.34      5.22 o 
   8   2   0       22.01       25.11      4.20 o 
   9   2   0        8.41        1.56      3.87 o 
   1   3   0       60.98       71.37      2.19 o 
   2   3   0      847.70      835.10      8.51 o 
   3   3   0      536.33      584.52      7.06 o 
   4   3   0      110.75      111.66      4.04 o 
   5   3   0       76.81       86.73      4.51 o 
   6   3   0      111.38       99.95      5.41 o 
   7   3   0       14.14       10.36      3.49 o 
   8   3   0        0.00        3.16      3.16 o 
   0   4   0     1186.74     1325.54      9.52 o 
   1   4   0     1522.33     1837.76     10.83 o 
   2   4   0     1093.90     1305.74      9.10 o 
   3   4   0        0.08        0.16      2.01 o 
   4   4   0      180.02      141.26      2.65 o 
   5   4   0      886.59      930.07     11.53 o 
   6   4   0       22.93       26.37      3.77 o 
   7   4   0        1.86        1.87      2.90 o 
   8   4   0       18.63        3.23      3.23 o 
   1   5   0      767.03      714.46      2.30 o 
   2   5   0     3246.49     3589.01     15.99 o 
   3   5   0      781.54      696.44      7.86 o 
   4   5   0       20.20       21.80      2.95 o 
   5   5   0      613.18      632.21      9.65 o 
   6   5   0      116.52      106.34      5.21 o 
   7   5   0       15.65       15.81      3.24 o 
   8   5   0        3.34        6.37      3.02 o 
   0   6   0     1279.39     1292.72     11.80 o 
   1   6   0        8.25        7.14      2.39 o 
   2   6   0       16.24       26.42      2.40 o 
   3   6   0      293.66      226.77      5.08 o 
   4   6   0        0.35        2.13      2.57 o 
   5   6   0      154.11      186.94      6.03 o 
   6   6   0        2.96        2.23      2.93 o 
   7   6   0       10.90       11.97      2.99 o 
   8   6   0       28.99       28.62      3.54 o 
   1   7   0      547.89      568.45      8.58 o 
   2   7   0       36.77       31.13      3.13 o 
   3   7   0       26.68       20.53      2.63 o 
   4   7   0      212.76      225.86      5.84 o 
   5   7   0      252.92      251.10      6.80 o 
   6   7   0        6.71        8.25      2.95 o 
   7   7   0       13.72       11.72      3.29 o 
   0   8   0      425.76      427.88      8.65 o 
   1   8   0      202.78      201.19      6.34 o 
   2   8   0       64.72       55.84      4.00 o 
   3   8   0       91.90       67.48      3.73 o 
   4   8   0       57.97       46.31      3.57 o 
   5   8   0        2.93        1.25      2.91 o 
   6   8   0       63.64       75.24      4.68 o 
   7   8   0       13.33       15.35      3.43 o 
   1   9   0      479.40      485.38      9.27 o 
   2   9   0       10.51       10.04      3.18 o 
   3   9   0      210.12      162.33      5.53 o 
   4   9   0       30.82       30.20      3.46 o 
   5   9   0       12.25       18.87      3.27 o 
   6   9   0        4.63       10.58      3.06 o 
   0  10   0      387.56      363.40      8.81 o 
   1  10   0        0.87        3.05      3.62 o 
   2  10   0       32.20       27.18      3.94 o 
   3  10   0       26.65       16.61      3.29 o 
   4  10   0       19.43       15.04      3.05 o 
   5  10   0        0.32        2.30      2.85 o 
   6  10   0        1.03        3.25      3.25 o 
   1  11   0       35.46       22.32      4.13 o 
   2  11   0        0.16        3.31      3.24 o 
   3  11   0        3.43        7.50      2.88 o 
   4  11   0        0.03        1.68      2.89 o 
   5  11   0       11.66       10.63      3.39 o 
   0  12   0        0.23        1.69      3.61 o 
   1  12   0       41.12       36.42      4.46 o 
   2  12   0        8.78        7.92      3.82 o 
   3  12   0       48.13       37.38      4.19 o 
   1  13   0        3.70        5.37      3.34 o 
   2  13   0       11.31       12.78      3.63 o 
  -9   1   1        3.53        4.81      1.83 o 
  -8   1   1       46.28       33.49      2.62 o 
  -7   1   1        4.76        3.11      2.00 o 
  -6   1   1        0.00        1.18      2.09 o 
  -5   1   1      276.49      194.36      4.63 o 
  -4   1   1      547.34      407.47      5.69 o 
  -3   1   1      560.12      417.69      5.31 o 
  -2   1   1      581.13      560.14      5.58 o 
  -1   1   1        2.04        0.81      1.15 o 
   0   1   1       94.19       85.72      9.38 o 
   1   1   1      299.02      335.57      3.60 o 
   2   1   1      152.84      149.48      3.15 o 
   3   1   1      417.75      431.17      6.11 o 
   4   1   1     1509.28     1596.51     13.34 o 
   5   1   1       42.01       44.67      3.89 o 
   6   1   1        7.20       11.65      3.93 o 
   7   1   1      138.35      155.51      6.86 o 
   8   1   1        1.25        3.40      4.07 o 
   9   1   1        6.58       11.89      4.21 o 
  -9   2   1        2.65        0.82      1.69 o 
  -8   2   1        0.01        0.53      2.17 o 
  -7   2   1        0.82        1.28      2.13 o 
  -6   2   1      327.70      264.94      6.14 o 
  -5   2   1      403.01      352.73      6.32 o 
  -4   2   1       22.18        1.23      1.98 o 
  -3   2   1      782.44      829.66      8.12 o 
  -2   2   1      114.08      123.59      3.20 o 
  -1   2   1     5451.19     4905.76     62.31 o 
   0   2   1     2198.28     2208.94    308.40 o 
   1   2   1     1074.46     1152.52      8.38 o 
   2   2   1     3247.43     3517.90     14.64 o 
   3   2   1      147.10      176.44      4.33 o 
   4   2   1      254.79      281.75      6.10 o 
   5   2   1      510.27      531.14      9.07 o 
   6   2   1      164.41      165.19      6.80 o 
   7   2   1       66.56       81.08      5.54 o 
   8   2   1        0.65        0.00      4.12 o 
   9   2   1      100.12      107.94      6.72 o 
  -8   3   1       58.05       47.27      3.46 o 
  -7   3   1       47.28       34.11      3.40 o 
  -6   3   1       31.12       19.52      3.30 o 
  -5   3   1      227.81      235.77      6.02 o 
  -4   3   1      516.97      468.56      8.48 o 
  -3   3   1     1057.44     1178.41     10.45 o 
  -2   3   1      351.02      451.38      5.73 o 
  -1   3   1     2506.03     2569.49     12.06 o 
   0   3   1     3591.60     3389.02    287.29 o 
   1   3   1     1614.43     1675.60     10.96 o 
   2   3   1      462.63      561.18      6.35 o 
   3   3   1      336.33      382.62      6.20 o 
   4   3   1     1452.52     1673.11     13.92 o 
   5   3   1        5.33        1.30      3.46 o 
   6   3   1       86.12      101.16      5.72 o 
   7   3   1      207.94      238.33      8.00 o 
   8   3   1        3.81        4.26      3.92 o 
  -8   4   1        0.02        2.40      2.40 o 
  -7   4   1       19.64       24.04      3.04 o 
  -6   4   1      176.12      151.04      3.00 o 
  -5   4   1        9.66        7.69      3.29 o 
  -4   4   1       32.68       36.91      3.41 o 
  -3   4   1      261.23      299.52      5.83 o 
  -2   4   1       29.53       28.18      2.04 o 
  -1   4   1      895.79      882.93      8.04 o 
   0   4   1      414.23      397.37     26.79 o 
   1   4   1       46.91       40.18      3.13 o 
   2   4   1     1009.91     1164.10      8.78 o 
   3   4   1       17.59       15.56      2.35 o 
   4   4   1        3.45        0.64      2.81 o 
   5   4   1      513.77      553.12      9.43 o 
   6   4   1      106.47      113.22      5.36 o 
   7   4   1        8.65       15.65      3.65 o 
   8   4   1       49.82       46.52      4.69 o 
  -8   5   1        0.21        3.04      2.23 o 
  -7   5   1       59.55       63.52      4.02 o 
  -6   5   1       10.71       12.01      3.42 o 
  -5   5   1      116.07      139.33      5.76 o 
  -4   5   1       14.80       17.76      3.25 o 
  -3   5   1       31.03       27.90      3.00 o 
  -2   5   1      177.20      187.74      4.90 o 
  -1   5   1       59.46       62.05      2.99 o 
   0   5   1        1.56        2.09      1.43 o 
   1   5   1       85.65       68.16      3.38 o 
   2   5   1       80.76      100.08      3.68 o 
   3   5   1      127.30       84.89      3.50 o 
   4   5   1      170.17      179.76      5.45 o 
   5   5   1       39.04       38.51      4.15 o 
   6   5   1      188.20      185.97      6.37 o 
   7   5   1        8.08        6.15      3.65 o 
   8   5   1        0.09        2.39      3.06 o 
  -8   6   1        0.98        0.40      2.52 o 
  -7   6   1       18.31       16.92      3.44 o 
  -6   6   1       92.43      112.13      5.72 o 
  -5   6   1       40.04       52.46      4.72 o 
  -4   6   1       87.03      123.59      5.49 o 
  -3   6   1        0.04        0.47      2.76 o 
  -2   6   1      106.74      135.34      4.66 o 
  -1   6   1       17.36       17.09      2.70 o 
   0   6   1      366.51      372.40      5.93 o 
   1   6   1      468.10      542.98      8.21 o 
   2   6   1       10.18        0.82      2.36 o 
   3   6   1      159.37      137.61      4.12 o 
   4   6   1       40.72       40.10      3.56 o 
   5   6   1       73.81       77.90      4.69 o 
   6   6   1        2.07        2.24      3.00 o 
   7   6   1       32.20       32.08      3.80 o 
   8   6   1       39.95       41.60      4.25 o 
  -7   7   1       25.31       23.57      3.84 o 
  -6   7   1        7.48        7.24      3.57 o 
  -5   7   1       18.54       20.60      4.06 o 
  -4   7   1       69.04       72.22      4.99 o 
  -3   7   1       71.45       70.08      4.83 o 
  -2   7   1      131.99      102.70      3.13 o 
  -1   7   1      282.17      205.07      3.30 o 
   0   7   1      286.38      283.59      9.13 o 
   1   7   1        8.59        3.81      3.08 o 
   2   7   1        0.16        5.46      2.66 o 
   3   7   1        4.26        0.83      2.65 o 
   4   7   1      215.12      219.10      6.18 o 
   5   7   1        6.30        1.28      2.77 o 
   6   7   1       89.94       86.61      4.87 o 
   7   7   1       64.09       63.64      4.31 o 
  -7   8   1        1.90        4.60      3.40 o 
  -6   8   1       20.20       22.39      4.53 o 
  -5   8   1       29.88       29.73      4.53 o 
  -4   8   1        5.68        3.10      3.80 o 
  -3   8   1      106.56      134.88      5.91 o 
  -2   8   1       66.98       54.28      3.75 o 
  -1   8   1      429.11      448.56      9.07 o 
   0   8   1      172.06      166.22      4.43 o 
   1   8   1      179.71      205.73      6.72 o 
   2   8   1      259.17      309.39      7.85 o 
   3   8   1        0.63        1.23      2.95 o 
   4   8   1       33.43       26.12      3.21 o 
   5   8   1       53.72       58.81      4.21 o 
   6   8   1        2.52        3.23      3.23 o 
   7   8   1        0.12        0.00      3.20 o 
  -6   9   1       27.25       32.84      4.57 o 
  -5   9   1       12.79       17.29      4.34 o 
  -4   9   1       15.21       18.27      4.56 o 
  -3   9   1        0.29        2.19      3.68 o 
  -2   9   1       53.45       63.76      4.99 o 
  -1   9   1       66.33       61.82      5.48 o 
   0   9   1      113.39       95.16      4.13 o 
   1   9   1      115.01      126.28      6.15 o 
   2   9   1        0.02        1.43      3.75 o 
   3   9   1       73.10       65.23      4.62 o 
   4   9   1       40.70       35.33      3.53 o 
   5   9   1       25.35       22.22      3.72 o 
   6   9   1        3.72        1.00      3.38 o 
  -6  10   1        8.77       16.71      3.89 o 
  -5  10   1       29.00       37.78      4.57 o 
  -4  10   1      102.11      104.69      6.43 o 
  -3  10   1        5.57        9.58      3.63 o 
  -2  10   1        9.28        3.74      3.75 o 
  -1  10   1        0.08        0.36      3.64 o 
   0  10   1        2.89        0.52      4.48 o 
   1  10   1        3.15        1.60      3.93 o 
   2  10   1        2.18        2.99      3.63 o 
   3  10   1      145.52      129.86      6.35 o 
   4  10   1       28.44       24.42      3.73 o 
   5  10   1       74.87       67.88      5.05 o 
  -5  11   1        0.01        2.62      3.90 o 
  -4  11   1        7.38        8.42      4.17 o 
  -3  11   1        4.42        7.80      4.11 o 
  -2  11   1      114.06      119.77      6.68 o 
  -1  11   1        0.22        3.21      3.68 o 
   0  11   1        0.07        0.82      2.50 o 
   1  11   1       93.26       90.28      5.86 o 
   2  11   1        0.32       10.60      3.34 o 
   3  11   1        5.75        6.29      3.59 o 
   4  11   1       11.48       10.25      3.81 o 
  -3  12   1        0.58        2.78      3.84 o 
  -2  12   1        2.94        2.56      4.14 o 
  -1  12   1        0.33        1.19      3.80 o 
   0  12   1       10.19        7.21      2.78 o 
   1  12   1       23.96       16.09      4.64 o 
   2  12   1        1.11        0.59      3.76 o 
   3  12   1       32.43       37.15      4.71 o 
  -1  13   1        3.14        5.12      3.66 o 
   0  13   1        4.79        1.30      2.73 o 
   1  13   1        0.14        0.60      3.58 o 
  -9   0   2       13.05        7.51      1.77 o 
  -8   0   2       62.84       36.64      2.67 o 
  -7   0   2       12.16        4.38      1.99 o 
  -6   0   2        0.01        0.81      1.96 o 
  -5   0   2      148.50       91.26      3.60 o 
  -4   0   2      674.15      569.52      7.44 o 
  -3   0   2      144.64      136.15      4.08 o 
  -2   0   2      258.31      266.74      5.44 o 
  -1   0   2    29150.21    27375.77    180.86 o 
   0   0   2     1793.83     1799.10      7.12 o 
   1   0   2     2272.97     2004.65     10.46 o 
   2   0   2       83.25       72.98      2.67 o 
   3   0   2     2276.31     1984.25     13.21 o 
   4   0   2      859.65      706.21      9.45 o 
   5   0   2        0.85        4.46      2.88 o 
   6   0   2      281.73      272.52      8.00 o 
   7   0   2       24.50       32.72      4.99 o 
   8   0   2      191.04      176.37      8.31 o 
  -9   1   2        0.00        4.00      1.71 o 
  -8   1   2        0.56        1.16      2.03 o 
  -7   1   2       14.20        7.28      2.59 o 
  -6   1   2      129.18       97.47      4.20 o 
  -5   1   2        9.51        4.21      2.40 o 
  -4   1   2      241.90      240.62      5.28 o 
  -3   1   2      685.98      646.57      7.80 o 
  -2   1   2       35.22       38.51      2.67 o 
  -1   1   2     2915.82     2589.15     12.60 o 
   0   1   2     1196.72     1150.07     68.56 o 
   1   1   2     2939.83     3088.67     12.81 o 
   2   1   2     2127.37     2209.17     12.13 o 
   3   1   2     1236.91     1339.27     10.97 o 
   4   1   2      250.39      235.62      6.05 o 
   5   1   2       13.29        6.58      3.64 o 
   6   1   2      651.84      683.81     11.94 o 
   7   1   2       15.26       13.71      4.63 o 
   8   1   2        0.92        0.70      4.52 o 
  -8   2   2       10.53        6.54      2.67 o 
  -7   2   2       66.09       62.77      3.76 o 
  -6   2   2        5.11        6.40      2.84 o 
  -5   2   2       35.48       38.80      3.33 o 
  -4   2   2      210.84      174.10      2.50 o 
  -3   2   2        9.75       12.55      2.32 o 
  -2   2   2        3.21        3.42      1.88 o 
  -1   2   2      719.76      667.25      6.49 o 
   0   2   2      207.83      207.83     17.78 o 
   1   2   2      136.46      130.71      3.00 o 
   2   2   2      392.33      453.85      5.82 o 
   3   2   2      140.16      125.82      4.76 o 
   4   2   2      136.26      128.86      4.85 o 
   5   2   2      121.92      124.30      5.72 o 
   6   2   2      110.74      110.20      6.10 o 
   7   2   2       32.93       36.82      5.11 o 
   8   2   2       26.75       12.39      5.17 o 
  -8   3   2        4.98        3.01      2.57 o 
  -7   3   2        5.78        6.00      2.75 o 
  -6   3   2       73.34       83.22      4.78 o 
  -5   3   2       34.99       27.92      3.81 o 
  -4   3   2      174.23      205.28      5.72 o 
  -3   3   2       28.13       44.53      3.03 o 
  -2   3   2       63.92       68.30      2.84 o 
  -1   3   2       26.91       22.33      2.09 o 
   0   3   2      448.93      393.86     51.42 o 
   1   3   2     1123.45     1347.17      9.45 o 
   2   3   2      213.19      221.94      4.22 o 
   3   3   2       24.56       20.70      2.83 o 
   4   3   2        4.66        2.77      3.16 o 
   5   3   2      412.27      442.53      9.24 o 
   6   3   2       16.48       20.79      4.23 o 
   7   3   2        1.02        1.08      4.22 o 
   8   3   2        7.00        6.47      4.48 o 
  -8   4   2        0.01        0.00      2.59 o 
  -7   4   2       14.76       16.68      3.34 o 
  -6   4   2       84.85       85.90      5.29 o 
  -5   4   2        0.08        1.21      3.31 o 
  -4   4   2      130.81      131.05      4.96 o 
  -3   4   2     1152.04     1185.70     11.17 o 
  -2   4   2      381.97      326.92      2.22 o 
  -1   4   2      344.83      296.11      5.17 o 
   0   4   2      550.39      508.67    285.77 o 
   1   4   2        1.46        0.98      2.04 o 
   2   4   2      485.18      442.90      6.18 o 
   3   4   2      693.86      842.47     10.29 o 
   4   4   2     1885.03     2101.27     17.84 o 
   5   4   2        8.27       12.59      4.23 o 
   6   4   2        3.27        2.12      3.85 o 
   7   4   2       18.32       30.55      4.90 o 
   8   4   2       51.82       41.74      6.04 o 
  -8   5   2        0.12        1.22      2.52 o 
  -7   5   2       14.18        3.97      3.74 o 
  -6   5   2      280.60      361.69      8.55 o 
  -5   5   2        9.51        1.08      3.38 o 
  -4   5   2      148.22      186.13      5.89 o 
  -3   5   2      397.94      428.51      7.28 o 
  -2   5   2      985.19     1051.46     10.38 o 
  -1   5   2      220.14      185.72      4.61 o 
   0   5   2       52.47       65.95     11.18 o 
   1   5   2     3513.17     4094.59     19.76 o 
   2   5   2      642.50      806.45      9.58 o 
   3   5   2       13.03       20.83      3.45 o 
   4   5   2      161.98      167.64      6.57 o 
   5   5   2      399.59      443.30      9.42 o 
   6   5   2      101.96      111.62      6.48 o 
   7   5   2        1.21        8.80      3.74 o 
   8   5   2        3.40        0.45      4.42 o 
  -8   6   2        0.68        1.56      2.84 o 
  -7   6   2        0.07        0.00      3.43 o 
  -6   6   2        0.85        1.27      3.65 o 
  -5   6   2        3.86       10.19      3.27 o 
  -4   6   2      150.51      124.43      3.27 o 
  -3   6   2       84.28       81.68      4.29 o 
  -2   6   2       67.99       72.99      3.84 o 
  -1   6   2      582.68      514.33      8.11 o 
   0   6   2        0.16        1.21      1.75 o 
   1   6   2       94.85       72.34      4.09 o 
   2   6   2      101.59      111.28      4.72 o 
   3   6   2       18.56       36.04      3.89 o 
   4   6   2      617.39      687.84     10.34 o 
   5   6   2       23.04       13.83      3.83 o 
   6   6   2       15.60       13.02      4.09 o 
   7   6   2       89.67       86.06      6.00 o 
  -7   7   2        0.22        1.02      3.28 o 
  -6   7   2       59.19       84.77      5.27 o 
  -5   7   2       95.66       78.16      3.49 o 
  -4   7   2       25.28       25.85      3.71 o 
  -3   7   2        7.42        0.00      3.34 o 
  -2   7   2      131.27      132.65      5.40 o 
  -1   7   2       13.86        1.42      3.00 o 
   0   7   2      428.34      386.51     17.22 o 
   1   7   2       34.43       33.47      3.87 o 
   2   7   2        0.00        3.75      3.42 o 
   3   7   2      128.79      159.45      6.35 o 
   4   7   2      344.59      358.33      7.83 o 
   5   7   2       33.07       32.28      4.05 o 
   6   7   2       26.20       18.74      3.85 o 
   7   7   2       36.02       28.34      4.65 o 
  -7   8   2        6.56       14.64      3.61 o 
  -6   8   2        0.51        5.06      3.52 o 
  -5   8   2        0.65        3.56      3.56 o 
  -4   8   2        0.55        0.78      3.48 o 
  -3   8   2       60.89       60.36      4.75 o 
  -2   8   2      269.22      286.06      7.37 o 
  -1   8   2      181.94      162.99      6.46 o 
   0   8   2        0.01        0.70      2.57 o 
   1   8   2        2.08        1.34      3.95 o 
   2   8   2      315.59      339.11      8.74 o 
   3   8   2      171.70      212.06      7.60 o 
   4   8   2        0.01        1.70      2.50 o 
   5   8   2       96.77      109.51      5.50 o 
   6   8   2        6.15        4.66      3.26 o 
  -6   9   2        6.57        8.06      3.65 o 
  -5   9   2       13.00       20.48      3.82 o 
  -4   9   2       52.29       70.83      4.98 o 
  -3   9   2        3.92        6.45      3.60 o 
  -2   9   2       98.00      108.47      5.90 o 
  -1   9   2      138.55      142.80      3.96 o 
   0   9   2      509.37      469.81     25.22 o 
   1   9   2       24.37       28.79      4.54 o 
   2   9   2      159.47      171.57      7.06 o 
   3   9   2        0.02        2.67      4.06 o 
   4   9   2        0.12        3.18      3.03 o 
   5   9   2        5.41        6.22      3.08 o 
   6   9   2       34.17       35.59      4.45 o 
  -5  10   2        0.48        1.14      3.61 o 
  -4  10   2       34.05       35.77      4.78 o 
  -3  10   2       20.22       23.88      4.29 o 
  -2  10   2        1.13        1.79      3.71 o 
  -1  10   2      184.33      176.72      7.33 o 
   0  10   2       30.88       28.01      3.21 o 
   1  10   2        6.33        9.62      3.74 o 
   2  10   2        0.79        2.60      3.99 o 
   3  10   2       60.28       60.26      5.57 o 
   4  10   2       10.12       14.15      4.09 o 
   5  10   2        9.80       13.20      3.25 o 
  -4  11   2        0.47        0.58      3.81 o 
  -3  11   2        0.58        1.55      3.58 o 
  -2  11   2       12.54       12.40      4.18 o 
  -1  11   2        6.83        2.49      3.60 o 
   0  11   2       40.84       35.95      3.28 o 
   1  11   2        1.98        4.88      3.96 o 
   2  11   2       20.91       20.04      4.48 o 
   3  11   2        0.30        3.26      4.60 o 
   4  11   2       21.67       24.20      4.36 o 
  -3  12   2       11.25        8.72      4.18 o 
  -2  12   2       25.60       31.35      4.41 o 
  -1  12   2        0.10        2.21      4.25 o 
   0  12   2       13.34       13.37      2.85 o 
   1  12   2        0.04        5.70      3.93 o 
   2  12   2       70.11       65.98      5.73 o 
   3  12   2        3.07        4.22      4.29 o 
  -8   1   3        0.00        0.46      2.10 o 
  -7   1   3        5.22        3.72      2.32 o 
  -6   1   3        7.49        8.76      2.81 o 
  -5   1   3      171.08      159.81      2.97 o 
  -4   1   3      149.10      156.51      5.44 o 
  -3   1   3       98.64      129.29      4.57 o 
  -2   1   3       92.96       77.57      3.64 o 
  -1   1   3        0.95        2.17      2.17 o 
   0   1   3        4.17        5.73      1.35 o 
   1   1   3       47.92       44.77      2.52 o 
   2   1   3       41.80       41.73      2.77 o 
   3   1   3     1470.32     1440.76     12.43 o 
   4   1   3       50.25       46.91      3.84 o 
   5   1   3        8.78       10.49      3.69 o 
   6   1   3       77.12       64.85      5.49 o 
   7   1   3        4.39        7.96      4.41 o 
   8   1   3       54.49       52.43      6.51 o 
  -8   2   3        4.01        6.41      2.75 o 
  -7   2   3       43.14       44.40      4.43 o 
  -6   2   3       75.64       88.46      4.87 o 
  -5   2   3        9.49       15.08      3.51 o 
  -4   2   3        0.04        2.73      3.03 o 
  -3   2   3       34.87       28.76      3.30 o 
  -2   2   3     1915.85     1854.21     13.15 o 
  -1   2   3      115.73      113.63      3.59 o 
   0   2   3      354.65      295.07     21.50 o 
   1   2   3     1189.60     1088.26      9.09 o 
   2   2   3       17.49       14.53      2.24 o 
   3   2   3       48.95       58.68      3.37 o 
   4   2   3      109.45      111.80      5.07 o 
   5   2   3      494.15      551.81     10.71 o 
   6   2   3      256.50      272.22      9.41 o 
   7   2   3        1.45        0.49      4.15 o 
   8   2   3      113.24      136.09      8.43 o 
  -8   3   3        5.23        6.46      3.10 o 
  -7   3   3       31.73       36.31      4.38 o 
  -6   3   3        1.18        9.49      3.27 o 
  -5   3   3      168.45      139.16      3.41 o 
  -4   3   3      259.08      321.57      7.18 o 
  -3   3   3       42.06       47.84      3.52 o 
  -2   3   3      135.64      138.22      4.42 o 
  -1   3   3      574.50      497.22      6.89 o 
   0   3   3     1343.65     1177.74    119.79 o 
   1   3   3       14.43       13.72      2.15 o 
   2   3   3       18.04       12.47      2.17 o 
   3   3   3     1437.47     1658.42     13.65 o 
   4   3   3       54.16       64.75      4.86 o 
   5   3   3        7.12        8.06      4.26 o 
   6   3   3      115.95      146.01      6.92 o 
   7   3   3        0.18        2.01      4.62 o 
   8   3   3      131.87      152.38      9.10 o 
  -8   4   3        1.50        0.33      3.17 o 
  -7   4   3       15.97        4.38      3.21 o 
  -6   4   3        3.57       10.83      3.37 o 
  -5   4   3       16.80       23.75      3.87 o 
  -4   4   3        2.52        4.55      3.35 o 
  -3   4   3        2.01        2.63      2.74 o 
  -2   4   3      316.51      291.06      5.91 o 
  -1   4   3       23.53       19.95      2.66 o 
   0   4   3        5.05       16.08      7.82 o 
   1   4   3      558.04      565.04      7.49 o 
   2   4   3        5.14        1.53      2.40 o 
   3   4   3      112.56      111.49      4.50 o 
   4   4   3      386.70      443.62      9.15 o 
   5   4   3      178.19      195.71      7.61 o 
   6   4   3       55.96       67.75      6.23 o 
   7   4   3       58.03       49.29      6.57 o 
   8   4   3       53.05       41.18      6.94 o 
  -8   5   3        4.85        9.11      3.26 o 
  -7   5   3        0.09        0.00      3.51 o 
  -6   5   3       33.60       41.42      4.52 o 
  -5   5   3        0.02        4.18      3.05 o 
  -4   5   3        5.18        3.65      2.95 o 
  -3   5   3       44.38       39.91      3.77 o 
  -2   5   3       30.79       21.90      3.25 o 
  -1   5   3       23.25       26.99      2.83 o 
   0   5   3        0.95        1.15      1.77 o 
   1   5   3       43.81       49.35      3.56 o 
   2   5   3      116.00      106.97      4.35 o 
   3   5   3      114.89      124.92      4.51 o 
   4   5   3       12.26       13.66      4.44 o 
   5   5   3      176.08      192.83      8.17 o 
   6   5   3       46.71       47.21      6.39 o 
   7   5   3       16.60        4.37      4.94 o 
  -7   6   3       21.42       28.49      3.92 o 
  -6   6   3        1.40        1.58      3.35 o 
  -5   6   3        1.72        9.52      3.11 o 
  -4   6   3       13.88        2.42      3.16 o 
  -3   6   3        0.16        0.12      3.21 o 
  -2   6   3       27.45       22.34      3.42 o 
  -1   6   3      295.06      291.37      6.62 o 
   0   6   3      220.92      193.88     17.79 o 
   1   6   3        5.05        7.16      3.08 o 
   2   6   3       15.47       14.65      3.60 o 
   3   6   3        1.38        2.85      3.00 o 
   4   6   3        4.13        4.31      4.26 o 
   5   6   3       78.62       92.82      6.52 o 
   6   6   3       73.32       91.39      7.37 o 
   7   6   3       51.03       68.57      7.16 o 
  -7   7   3       15.20       20.25      3.72 o 
  -6   7   3        0.50        2.94      3.37 o 
  -5   7   3       37.47       44.16      4.38 o 
  -4   7   3       26.10       35.96      3.99 o 
  -3   7   3       55.97       33.61      3.17 o 
  -2   7   3       20.63       21.71      3.87 o 
  -1   7   3       20.18        2.35      3.43 o 
   0   7   3       63.37       69.01      8.09 o 
   1   7   3       73.53       73.86      4.79 o 
   2   7   3       15.59       28.36      3.89 o 
   3   7   3      266.23      271.63      7.92 o 
   4   7   3       16.88       11.80      3.52 o 
   5   7   3       48.40       53.29      6.27 o 
   6   7   3       25.23       21.03      5.44 o 
   7   7   3        3.67       11.01      4.60 o 
  -6   8   3        2.55        0.68      3.35 o 
  -5   8   3        7.44        5.18      3.52 o 
  -4   8   3        7.37        0.32      3.38 o 
  -3   8   3        3.31        0.16      3.54 o 
  -2   8   3      260.93      297.81      7.76 o 
  -1   8   3       16.53       12.84      4.15 o 
   0   8   3       91.80       90.73     14.88 o 
   1   8   3       99.41      119.84      5.71 o 
   2   8   3        1.02        1.02      3.79 o 
   3   8   3        0.00        1.11      3.99 o 
   4   8   3       19.27       15.56      5.01 o 
   5   8   3       29.64       35.44      5.30 o 
   6   8   3       19.96       14.88      4.99 o 
  -6   9   3        2.53        1.78      3.60 o 
  -5   9   3        0.01        2.49      3.33 o 
  -4   9   3        0.20        3.15      3.67 o 
  -3   9   3        3.81        7.18      3.64 o 
  -2   9   3       12.53        9.08      4.33 o 
  -1   9   3       55.20       41.17      4.90 o 
   0   9   3       78.52       70.02      3.95 o 
   1   9   3        2.78        5.01      3.74 o 
   2   9   3       68.18       72.78      5.65 o 
   3   9   3       45.84       50.66      5.36 o 
   4   9   3        1.55        5.97      5.08 o 
   5   9   3        1.24        3.27      3.34 o 
  -5  10   3       15.42       22.28      4.08 o 
  -4  10   3        8.50        7.88      4.04 o 
  -3  10   3       24.67       27.84      4.35 o 
  -2  10   3        1.83        3.13      3.58 o 
  -1  10   3        0.11        6.13      3.88 o 
   0  10   3        8.47        9.84      2.75 o 
   1  10   3        1.78        1.58      3.74 o 
   2  10   3       44.03       52.03      5.40 o 
   3  10   3        4.60        1.87      4.99 o 
   4  10   3      135.93      123.42      9.13 o 
   5  10   3        0.12        1.50      3.38 o 
  -4  11   3        2.23        6.46      3.52 o 
  -3  11   3       27.43       32.64      4.68 o 
  -2  11   3        2.39        1.19      3.97 o 
  -1  11   3        4.89        0.41      4.18 o 
   0  11   3       13.91       15.95      3.13 o 
   1  11   3        8.82       10.23      4.10 o 
   2  11   3       29.62       34.90      5.26 o 
   3  11   3       22.47       17.70      5.84 o 
  -2  12   3        0.86        0.40      3.92 o 
  -1  12   3        8.40        2.49      4.35 o 
   0  12   3       19.89       11.13      4.15 o 
   1  12   3        0.45        1.11      4.11 o 
   2  12   3       12.31       21.65      4.76 o 
  -8   0   4        5.19        4.62      1.92 o 
  -7   0   4        7.61        8.10      2.45 o 
  -6   0   4        6.18        7.85      2.69 o 
  -5   0   4       90.74       71.93      5.83 o 
  -4   0   4       45.75       58.29      4.80 o 
  -3   0   4       55.77       56.66      4.59 o 
  -2   0   4     1929.91     1851.78     17.32 o 
  -1   0   4     1275.76     1311.61     12.29 o 
   0   0   4     1350.44     1243.69     10.91 o 
   1   0   4      445.93      379.10      6.86 o 
   2   0   4      467.81      451.49      7.51 o 
   3   0   4      331.17      266.33      6.75 o 
   4   0   4       14.72       12.41      3.86 o 
   5   0   4        0.49        5.99      4.07 o 
   6   0   4        6.43        4.37      3.90 o 
   7   0   4      274.96      228.86      9.33 o 
   8   0   4       27.63       27.53      5.75 o 
  -8   1   4        0.26        0.48      2.40 o 
  -7   1   4        5.04       10.72      2.76 o 
  -6   1   4        2.60        0.84      3.11 o 
  -5   1   4        4.52        4.04      3.44 o 
  -4   1   4       22.58       31.92      4.48 o 
  -3   1   4       10.96        7.78      3.60 o 
  -2   1   4     1260.99     1347.84     12.80 o 
  -1   1   4      119.69      100.40      4.28 o 
   0   1   4      235.74      199.64      3.50 o 
   1   1   4      228.22      215.47      5.17 o 
   2   1   4     1251.71     1189.89      3.34 o 
   3   1   4        4.49        0.83      2.99 o 
   4   1   4        2.50        1.41      3.38 o 
   5   1   4      775.00      740.45     12.02 o 
   6   1   4       10.94        9.11      4.29 o 
   7   1   4       29.89       29.79      5.44 o 
   8   1   4       56.65       54.70      6.78 o 
  -8   2   4       11.98       13.82      3.39 o 
  -7   2   4        0.54        0.93      3.17 o 
  -6   2   4        5.10        4.62      3.65 o 
  -5   2   4       13.58       28.02      4.64 o 
  -4   2   4        0.00        2.05      3.28 o 
  -3   2   4       10.02        4.84      3.23 o 
  -2   2   4       19.80       25.05      3.36 o 
  -1   2   4       90.29       87.89      3.75 o 
   0   2   4       35.24       24.82      2.85 o 
   1   2   4       28.84       28.70      2.11 o 
   2   2   4       12.17        1.37      2.66 o 
   3   2   4       90.58       91.52      4.59 o 
   4   2   4       22.47       20.85      3.81 o 
   5   2   4       30.29       22.10      4.39 o 
   6   2   4       11.45        9.39      4.66 o 
   7   2   4       31.43       31.48      5.76 o 
  -8   3   4        0.00        2.83      3.25 o 
  -7   3   4       15.67       17.03      4.19 o 
  -6   3   4        1.35        2.59      3.61 o 
  -5   3   4       11.60        2.10      3.52 o 
  -4   3   4       17.01       17.90      3.89 o 
  -3   3   4       37.47       46.84      3.76 o 
  -2   3   4        6.27       10.22      2.75 o 
  -1   3   4      171.37      157.47      4.58 o 
   0   3   4      203.13      163.42     97.38 o 
   1   3   4        0.01        1.10      2.28 o 
   2   3   4       17.97       19.94      2.99 o 
   3   3   4      129.23      114.21      4.97 o 
   4   3   4      331.54      337.31      8.23 o 
   5   3   4        0.16        0.54      3.99 o 
   6   3   4        0.03        1.62      4.36 o 
   7   3   4        0.50        3.83      5.28 o 
  -7   4   4        0.90        3.14      3.73 o 
  -6   4   4        6.56        4.74      3.81 o 
  -5   4   4       49.79       47.26      4.19 o 
  -4   4   4      206.88      187.82      6.93 o 
  -3   4   4        0.26        6.33      3.14 o 
  -2   4   4        1.18        2.49      2.86 o 
  -1   4   4        8.44        8.77      2.81 o 
   0   4   4      243.00      218.24     24.35 o 
   1   4   4      486.73      515.63      7.85 o 
   2   4   4      350.04      323.61      6.71 o 
   3   4   4      817.79      848.18     10.52 o 
   4   4   4      222.61      254.07      7.38 o 
   5   4   4       63.82       68.94      5.93 o 
   6   4   4        0.14        1.98      4.77 o 
   7   4   4      107.85      101.97      8.39 o 
  -7   5   4       36.52       56.48      4.79 o 
  -6   5   4        0.00        2.39      3.36 o 
  -5   5   4        3.44        1.20      3.33 o 
  -4   5   4        0.45        6.51      3.15 o 
  -3   5   4      263.84      281.45      7.59 o 
  -2   5   4       92.65       99.62      4.97 o 
  -1   5   4        0.02        0.36      2.99 o 
   0   5   4      711.09      690.08     80.34 o 
   1   5   4       49.63       58.40      3.92 o 
   2   5   4      124.16      124.46      5.18 o 
   3   5   4       44.22       46.17      3.94 o 
   4   5   4      377.88      332.22      5.10 o 
   5   5   4       79.54       93.86      6.25 o 
   6   5   4        8.94       15.23      4.92 o 
   7   5   4        2.39       15.07      5.38 o 
  -7   6   4        2.70        6.60      3.21 o 
  -6   6   4        2.13        7.42      2.84 o 
  -5   6   4       19.01       26.32      3.83 o 
  -4   6   4       17.21        8.26      2.72 o 
  -3   6   4       62.26       45.37      3.53 o 
  -2   6   4       67.34       73.36      4.73 o 
  -1   6   4        0.19        0.93      3.47 o 
   0   6   4      141.96      129.31     18.44 o 
   1   6   4        1.06        6.18      3.43 o 
   2   6   4       14.08       14.37      3.71 o 
   3   6   4      451.61      454.83      8.82 o 
   4   6   4       53.69       48.96      4.30 o 
   5   6   4        0.32        1.47      4.04 o 
   6   6   4       60.05       72.29      6.74 o 
  -6   7   4       15.47       17.40      4.26 o 
  -5   7   4        4.84        6.70      3.11 o 
  -4   7   4        0.01        4.14      2.99 o 
  -3   7   4        1.42        1.39      3.57 o 
  -2   7   4       13.45       14.43      3.64 o 
  -1   7   4       72.86       60.71      3.79 o 
   0   7   4        9.79       20.99      6.50 o 
   1   7   4       12.81        8.47      4.03 o 
   2   7   4       15.81       20.02      4.03 o 
   3   7   4      122.75      125.26      6.14 o 
   4   7   4       30.78       25.66      3.61 o 
   5   7   4       27.24       23.60      5.10 o 
   6   7   4        3.15        4.14      5.25 o 
  -6   8   4        0.38        4.63      3.04 o 
  -5   8   4        1.12        6.22      3.17 o 
  -4   8   4       11.42        2.75      3.77 o 
  -3   8   4       66.95       76.23      5.46 o 
  -2   8   4       10.11       11.17      4.32 o 
  -1   8   4       59.68       51.36      5.29 o 
   0   8   4        7.78        0.90      2.84 o 
   1   8   4      192.29      225.18      7.86 o 
   2   8   4       73.41       82.54      6.07 o 
   3   8   4       12.41       16.71      4.30 o 
   4   8   4       22.93       26.53      4.18 o 
   5   8   4        2.38        3.34      3.79 o 
  -5   9   4        2.58        1.65      3.34 o 
  -4   9   4        8.62       19.77      3.70 o 
  -3   9   4        4.12        5.74      3.95 o 
  -2   9   4      111.77      100.77      6.75 o 
  -1   9   4      121.48      138.73      6.96 o 
   0   9   4        0.68        0.40      2.92 o 
   1   9   4       12.35       16.22      4.61 o 
   2   9   4       43.35       47.55      5.23 o 
   3   9   4        6.23        8.62      4.37 o 
   4   9   4       29.88       24.45      5.25 o 
   5   9   4       57.07       59.89      4.85 o 
  -4  10   4        1.72        7.43      3.43 o 
  -3  10   4        0.07        8.73      3.59 o 
  -2  10   4       16.80       22.19      4.61 o 
  -1  10   4       42.68       34.20      5.52 o 
   0  10   4        0.02        1.92      4.04 o 
   1  10   4       19.77       24.45      5.23 o 
   2  10   4       29.68       28.52      5.71 o 
   3  10   4        7.24        9.12      4.99 o 
   4  10   4        5.88        0.73      4.81 o 
  -3  11   4        1.61        1.45      3.85 o 
  -2  11   4        5.33       13.01      4.03 o 
  -1  11   4       22.93       20.34      4.79 o 
   0  11   4        1.37        2.92      3.15 o 
   1  11   4       15.60       11.16      5.09 o 
   2  11   4        0.81        4.73      4.73 o 
  -7   1   5        0.00        2.93      2.66 o 
  -6   1   5       19.01       26.45      4.10 o 
  -5   1   5        5.79       12.97      4.02 o 
  -4   1   5        2.39        6.09      3.99 o 
  -3   1   5       75.21       82.14      5.32 o 
  -2   1   5        6.37        8.13      3.31 o 
  -1   1   5       13.76       13.96      3.30 o 
   0   1   5       43.06       41.90      2.59 o 
   1   1   5        1.89        2.55      2.85 o 
   2   1   5      296.76      266.29      6.68 o 
   3   1   5        0.64        1.69      3.13 o 
   4   1   5       56.71       60.77      4.76 o 
   5   1   5        2.28        0.56      3.93 o 
   6   1   5       12.00       14.95      4.68 o 
   7   1   5       65.72       58.84      6.92 o 
  -7   2   5        2.68        6.15      3.28 o 
  -6   2   5       10.65       19.53      4.34 o 
  -5   2   5       17.69       20.07      4.57 o 
  -4   2   5       22.04       21.39      4.12 o 
  -3   2   5      195.69      254.99      7.26 o 
  -2   2   5       16.50        9.90      3.64 o 
  -1   2   5        6.19        4.16      3.05 o 
   0   2   5       33.60       29.94      2.42 o 
   1   2   5        8.41        2.25      2.73 o 
   2   2   5      227.54      242.65      6.26 o 
   3   2   5        0.02        1.80      3.47 o 
   4   2   5      241.69      269.88      7.61 o 
   5   2   5      132.62      124.75      6.72 o 
   6   2   5       11.75       15.48      4.61 o 
   7   2   5       16.05       23.85      5.70 o 
  -7   3   5        0.73        4.71      3.81 o 
  -6   3   5       17.35       25.50      4.27 o 
  -5   3   5        7.60       19.07      3.81 o 
  -4   3   5       12.14       19.43      3.73 o 
  -3   3   5        6.30       19.27      3.80 o 
  -2   3   5       15.06       19.17      3.90 o 
  -1   3   5      303.75      288.81      7.20 o 
   0   3   5       46.42       40.39     23.36 o 
   1   3   5        0.03        2.49      2.86 o 
   2   3   5      246.52      235.54      6.34 o 
   3   3   5        6.94        6.10      3.45 o 
   4   3   5       22.35       20.90      4.18 o 
   5   3   5        0.21        0.81      4.07 o 
   6   3   5        3.55       10.53      4.40 o 
   7   3   5      170.78      191.81      9.53 o 
  -7   4   5        0.29        0.71      3.43 o 
  -6   4   5        2.91       10.04      3.48 o 
  -5   4   5        2.47        0.17      3.22 o 
  -4   4   5        0.02        3.43      3.43 o 
  -3   4   5       25.52       28.36      4.25 o 
  -2   4   5        0.30        0.26      3.31 o 
  -1   4   5        0.30        3.41      3.41 o 
   0   4   5       61.78       55.65      5.45 o 
   1   4   5        2.51        1.70      2.93 o 
   2   4   5      125.14      121.40      5.24 o 
   3   4   5       79.45       72.87      4.58 o 
   4   4   5       84.32       77.42      5.22 o 
   5   4   5       44.49       14.24      4.00 o 
   6   4   5       27.79       19.79      5.49 o 
  -7   5   5        3.62       10.87      3.17 o 
  -6   5   5        0.00        3.25      3.25 o 
  -5   5   5        1.16        3.47      3.47 o 
  -4   5   5        1.97        2.16      3.48 o 
  -3   5   5        3.79        2.98      3.19 o 
  -2   5   5       16.05       24.66      4.07 o 
  -1   5   5       14.51       13.36      3.67 o 
   0   5   5        3.07        4.36      2.38 o 
   1   5   5       11.36       16.24      3.64 o 
   2   5   5       42.36       46.45      4.19 o 
   3   5   5        0.07        2.07      3.29 o 
   4   5   5       56.32       47.70      4.58 o 
   5   5   5       41.90       39.31      4.99 o 
   6   5   5       26.28       34.49      5.58 o 
  -6   6   5        1.53        0.17      3.02 o 
  -5   6   5        6.05        0.99      3.22 o 
  -4   6   5        1.67        0.98      3.49 o 
  -3   6   5       11.61       16.57      3.62 o 
  -2   6   5       44.88       37.95      3.65 o 
  -1   6   5        9.78       10.57      3.77 o 
   0   6   5       41.04       42.68      4.82 o 
   1   6   5        6.98        2.50      3.60 o 
   2   6   5       19.86       20.85      3.95 o 
   3   6   5        0.07        2.52      3.28 o 
   4   6   5       70.80       68.78      4.74 o 
   5   6   5       29.15       25.24      4.85 o 
   6   6   5        8.13       18.71      5.27 o 
  -6   7   5        2.96        5.94      3.57 o 
  -5   7   5        0.14        1.38      3.26 o 
  -4   7   5        4.43        6.98      4.02 o 
  -3   7   5        3.25        0.18      3.79 o 
  -2   7   5        3.33        0.17      3.91 o 
  -1   7   5       56.65       34.69      3.88 o 
   0   7   5       38.37       37.99      3.48 o 
   1   7   5        3.77        6.02      3.88 o 
   2   7   5       50.20       54.15      5.36 o 
   3   7   5        0.27        2.21      3.56 o 
   4   7   5        0.71        5.43      3.25 o 
   5   7   5        0.65        2.84      3.46 o 
  -5   8   5        0.29        1.28      3.35 o 
  -4   8   5        0.00        2.99      3.63 o 
  -3   8   5       48.85       37.54      4.00 o 
  -2   8   5        1.55        3.48      4.29 o 
  -1   8   5        8.55        6.16      4.44 o 
   0   8   5        0.91        3.20      3.20 o 
   1   8   5        2.18        4.57      4.57 o 
   2   8   5       11.60       11.90      4.80 o 
   3   8   5        0.15        3.27      4.18 o 
   4   8   5       26.20        8.30      4.28 o 
  -4   9   5        0.61        5.74      3.42 o 
  -3   9   5        1.27        0.42      4.34 o 
  -2   9   5        7.28        6.14      4.77 o 
  -1   9   5       24.19       24.30      5.41 o 
   0   9   5        2.93        1.32      4.55 o 
   1   9   5       19.56       26.24      5.50 o 
   2   9   5       14.93        7.29      5.66 o 
   3   9   5        1.67        0.25      4.91 o 
   4   9   5        0.06        1.78      4.36 o 
  -3  10   5        0.37        2.39      4.20 o 
  -2  10   5        4.97        0.67      4.53 o 
  -1  10   5        1.22        7.77      4.71 o 
   0  10   5        0.60        4.39      3.20 o 
   1  10   5        1.83        0.51      4.98 o 
   2  10   5        0.06        4.80      5.21 o 
  -7   0   6        1.26        3.13      2.29 o 
  -6   0   6        1.87       11.00      3.39 o 
  -5   0   6        2.63        9.69      3.85 o 
  -4   0   6        4.51        3.99      3.99 o 
  -3   0   6       34.12       43.57      5.49 o 
  -2   0   6      290.56      328.04      8.47 o 
  -1   0   6      185.16      225.35      7.13 o 
   0   0   6       93.45       79.79     51.31 o 
   1   0   6        0.26        8.56      3.61 o 
   2   0   6        7.15       12.23      3.72 o 
   3   0   6       21.71       26.29      4.26 o 
   4   0   6       68.06       62.34      4.25 o 
   5   0   6       36.79       29.60      5.33 o 
   6   0   6       93.71       92.32      6.72 o 
  -7   1   6        0.56        4.97      2.77 o 
  -6   1   6        0.36        3.49      3.49 o 
  -5   1   6        0.21        0.55      3.66 o 
  -4   1   6        3.20        4.48      3.74 o 
  -3   1   6      166.86      212.72      7.52 o 
  -2   1   6        0.00       11.09      3.92 o 
  -1   1   6        1.01        4.36      3.26 o 
   0   1   6        1.50        6.69      2.35 o 
   1   1   6      316.29      340.04      7.95 o 
   2   1   6        1.07        0.30      3.48 o 
   3   1   6        4.23        4.00      3.56 o 
   4   1   6      205.05      182.56      4.15 o 
   5   1   6        0.17        1.06      3.84 o 
   6   1   6       59.99       54.89      6.16 o 
  -6   2   6        0.07        2.44      3.62 o 
  -5   2   6        0.50        2.46      3.88 o 
  -4   2   6        4.13        0.00      3.54 o 
  -3   2   6        2.82        0.00      3.77 o 
  -2   2   6       17.07       10.41      3.88 o 
  -1   2   6        1.63        5.67      3.15 o 
   0   2   6        0.41        2.78      2.78 o 
   1   2   6        2.73        3.30      3.38 o 
   2   2   6       21.23       16.97      3.74 o 
   3   2   6        0.24        1.13      3.31 o 
   4   2   6        0.01        4.76      3.69 o 
   5   2   6        0.00        0.22      4.05 o 
   6   2   6       12.53        8.16      4.94 o 
  -6   3   6        0.02        1.77      3.33 o 
  -5   3   6        8.88       15.27      3.85 o 
  -4   3   6        1.19        8.10      3.34 o 
  -3   3   6        0.12        1.55      3.20 o 
  -2   3   6       18.17       14.09      3.92 o 
  -1   3   6        8.41        9.02      3.39 o 
   0   3   6        9.85       17.76      2.88 o 
   1   3   6       30.34       35.00      3.95 o 
   2   3   6       79.10       70.89      4.99 o 
   3   3   6       52.54       47.74      4.80 o 
   4   3   6       13.01        8.84      4.18 o 
   5   3   6        3.51        1.46      4.25 o 
   6   3   6        2.60        8.98      4.42 o 
  -6   4   6        4.30       11.76      3.35 o 
  -5   4   6        8.11       12.29      3.93 o 
  -4   4   6       10.45        9.36      3.98 o 
  -3   4   6        3.55        4.77      3.72 o 
  -2   4   6        1.25        3.84      3.37 o 
  -1   4   6       65.47       71.03      5.31 o 
   0   4   6       96.93       93.74      8.67 o 
   1   4   6       28.26       22.97      3.76 o 
   2   4   6       57.85       63.76      4.66 o 
   3   4   6      266.67      270.10      7.89 o 
   4   4   6       57.97       66.41      5.07 o 
   5   4   6        1.56        3.73      4.07 o 
  -6   5   6        0.03        3.88      3.00 o 
  -5   5   6        7.42        9.73      3.38 o 
  -4   5   6       15.97        4.78      3.37 o 
  -3   5   6        3.27        8.93      3.62 o 
  -2   5   6        0.36        0.16      3.40 o 
  -1   5   6       35.52       36.94      4.27 o 
   0   5   6        4.08        2.67      4.22 o 
   1   5   6       70.49       72.48      5.26 o 
   2   5   6      104.32       93.22      5.69 o 
   3   5   6       82.19       65.88      3.64 o 
   4   5   6        1.10        3.33      3.38 o 
   5   5   6        1.58        1.02      4.00 o 
  -5   6   6        0.11        2.47      3.26 o 
  -4   6   6       15.64        1.44      3.57 o 
  -3   6   6        4.06        6.50      3.99 o 
  -2   6   6        0.18        7.80      3.71 o 
  -1   6   6       29.92       36.57      4.90 o 
   0   6   6        1.60        0.16      2.63 o 
   1   6   6        0.86        5.98      3.08 o 
   2   6   6       72.49       56.78      3.67 o 
   3   6   6       45.00       44.71      4.54 o 
   4   6   6        2.58        0.70      3.33 o 
   5   6   6        7.63        2.16      3.83 o 
  -5   7   6        0.34        2.91      3.48 o 
  -4   7   6        2.01        0.38      3.68 o 
  -3   7   6        3.72        0.39      4.21 o 
  -2   7   6        1.47        2.99      4.55 o 
  -1   7   6        1.61        3.85      4.09 o 
   0   7   6        6.49        7.47      4.09 o 
   1   7   6        0.19        4.04      4.04 o 
   2   7   6        7.77       11.54      4.28 o 
   3   7   6        7.16        2.96      3.50 o 
   4   7   6       11.37       12.75      3.70 o 
  -4   8   6        5.44        8.04      4.40 o 
  -3   8   6        0.35        4.00      4.23 o 
  -2   8   6       28.18       28.45      4.36 o 
  -1   8   6        2.79        0.23      4.52 o 
   0   8   6       26.21       40.06     10.56 o 
   1   8   6        2.04        3.98      4.69 o 
   2   8   6       15.03       13.68      4.97 o 
   3   8   6        0.04        0.64      4.08 o 
  -3   9   6       20.45       30.74      5.38 o 
  -2   9   6        4.10        6.88      5.02 o 
  -1   9   6        2.51        0.98      4.86 o 
   0   9   6        1.36        5.35      3.57 o 
   1   9   6       33.76       56.66      6.57 o 
   2   9   6        1.74        7.90      5.04 o 
  -6   1   7        0.07        3.38      3.38 o 
  -5   1   7        0.06        3.94      3.20 o 
  -4   1   7       15.05       24.13      4.36 o 
  -3   1   7        0.83        0.87      3.69 o 
  -2   1   7        0.27        1.02      3.65 o 
  -1   1   7        1.94        3.14      3.58 o 
   0   1   7        1.29        0.70      3.14 o 
   1   1   7       13.78        2.36      3.60 o 
   2   1   7        4.33        6.39      3.45 o 
   3   1   7       27.36       32.55      4.69 o 
   4   1   7        0.95        5.55      3.80 o 
   5   1   7        2.43        1.79      3.97 o 
  -5   2   7        1.34        1.43      3.74 o 
  -4   2   7        3.65        7.56      4.05 o 
  -3   2   7        9.21        9.55      3.86 o 
  -2   2   7        1.30        3.48      3.35 o 
  -1   2   7        2.93        5.81      3.40 o 
   0   2   7        2.77        5.37      2.49 o 
   1   2   7       59.52       49.54      3.53 o 
   2   2   7        0.30        0.33      3.62 o 
   3   2   7       19.74       12.54      4.50 o 
   4   2   7        6.50       15.10      3.81 o 
   5   2   7       12.07       11.27      4.67 o 
  -5   3   7        2.39        7.54      3.58 o 
  -4   3   7        4.99        4.52      3.89 o 
  -3   3   7        0.30        3.41      3.35 o 
  -2   3   7       22.08       36.74      4.59 o 
  -1   3   7        2.23        4.09      3.65 o 
   0   3   7        0.17        2.14      2.32 o 
   1   3   7        2.76        7.64      3.57 o 
   2   3   7        1.54        2.35      3.68 o 
   3   3   7       17.94       24.07      4.22 o 
   4   3   7        9.82       11.39      3.83 o 
  -5   4   7        0.02        0.35      3.38 o 
  -4   4   7        0.06        4.06      3.38 o 
  -3   4   7        0.11        0.70      3.41 o 
  -2   4   7        0.15        1.05      3.64 o 
  -1   4   7        1.40        2.55      3.46 o 
   0   4   7        0.68        0.02      3.79 o 
   1   4   7       33.08       44.24      4.71 o 
   2   4   7        6.77        9.64      3.69 o 
   3   4   7       10.34        8.68      3.72 o 
   4   4   7        4.43        1.15      3.91 o 
  -4   5   7        0.23        3.85      3.85 o 
  -3   5   7        2.71        0.37      3.54 o 
  -2   5   7        4.05        7.40      3.67 o 
  -1   5   7        0.38        0.92      3.66 o 
   0   5   7        0.64        0.46      2.54 o 
   1   5   7        7.77       14.37      3.88 o 
   2   5   7        0.15        0.52      3.85 o 
   3   5   7        9.73        6.04      3.89 o 
   4   5   7       10.02        9.93      3.87 o 
  -4   6   7        0.66        3.60      3.60 o 
  -3   6   7        1.34        3.94      3.52 o 
  -2   6   7        0.98        3.60      3.76 o 
  -1   6   7       18.93       22.93      4.43 o 
   0   6   7        2.81        4.60      3.10 o 
   1   6   7        2.91        1.16      3.88 o 
   2   6   7        1.65        0.56      3.53 o 
   3   6   7       13.42        2.56      3.73 o 
  -3   7   7        1.79        2.32      4.42 o 
  -2   7   7        7.97        3.05      3.99 o 
  -1   7   7        0.99        2.67      4.04 o 
   0   7   7        0.79        0.22      3.01 o 
   1   7   7        0.29        0.67      4.22 o 
   2   7   7        1.11        7.10      4.06 o 
  -1   8   7        2.83        1.22      4.63 o 
   0   8   7        0.27        2.24      3.29 o 
  -4   0   8        0.07        0.00      3.77 o 
  -3   0   8       29.82       40.51      5.20 o 
  -2   0   8        4.99       10.61      4.13 o 
  -1   0   8        2.01        3.86      3.88 o 
   0   0   8       19.11       19.34      3.24 o 
   1   0   8        1.01        6.19      3.87 o 
   2   0   8        3.68        1.24      4.37 o 
   3   0   8       28.58       30.18      5.19 o 
  -4   1   8       11.35       17.15      4.07 o 
  -3   1   8        2.54       10.27      4.12 o 
  -2   1   8        4.75        6.50      3.74 o 
  -1   1   8        5.27        5.75      3.41 o 
   0   1   8       19.04       26.83      3.24 o 
   1   1   8        0.58        3.86      3.86 o 
   2   1   8        0.63        0.00      3.57 o 
   3   1   8       12.69       12.42      4.42 o 
  -4   2   8        2.36        2.72      3.52 o 
  -3   2   8        2.02        1.29      3.64 o 
  -2   2   8        0.17        0.00      3.54 o 
  -1   2   8        0.29        5.47      3.24 o 
   0   2   8        3.02        5.48      2.63 o 
   1   2   8        4.02        7.43      3.91 o 
   2   2   8        0.33        3.08      3.54 o 
   3   2   8        1.65        2.81      4.08 o 
  -3   3   8        1.47        4.03      3.35 o 
  -2   3   8        0.30        4.05      3.58 o 
  -1   3   8        2.31        1.46      3.43 o 
   0   3   8        8.17        7.36      4.03 o 
   1   3   8       11.89       13.42      3.95 o 
   2   3   8        0.07        2.25      3.79 o 
  -3   4   8        0.00        2.61      3.68 o 
  -2   4   8        3.76        3.90      3.90 o 
  -1   4   8        7.36        3.20      3.20 o 
   0   4   8        0.00        2.76      2.76 o 
   1   4   8        0.24        1.67      4.07 o 
   2   4   8       78.34       83.45      6.12 o 
  -2   5   8        0.89        0.19      3.46 o 
  -1   5   8        3.62        7.76      3.72 o 
   0   5   8        9.53       10.99      2.90 o 
   1   5   8       22.24       34.89      4.84 o 
                                                 
